# Supplementary material for: The True Impact of Voiding Dysfunctions after Transobturator Sub-Urethral Tape Procedures: A Systematic Review of Literature
Source: J Clin Med. 2024 Aug 13;13(16):4762. doi: 10.3390/jcm13164762 (PMC11355201; doi:10.3390/jcm13164762)
Supplement: Supplementary file 1 [file jcm-13-04762-s001.zip]

Archive with 1 entries (1 files):
- jcm-3119726-supplementary.pdf
